# Supplementary material for: Identifying Candidate Genetic Markers of CDV Cross-Species Pathogenicity in African Lions
Source: Pathogens. 2020 Oct 23;9(11):872. doi: 10.3390/pathogens9110872 (PMC7690837; doi:10.3390/pathogens9110872)
Supplement: Supplementary file 1 [file pathogens-09-00872-s001.zip]

Archive with 1 entries (1 files):
- pathogens-934746-supplementary.docx
